# Supplementary material for: The Effect of Tertiary Amines as Catalysts on the Ring-Opening Polymerization of Benzoxazines
Source: Polymers (Basel). 2025 May 22;17(11):1431. doi: 10.3390/polym17111431 (PMC12157157; doi:10.3390/polym17111431)
Supplement: Supplementary file 1 [file polymers-17-01431-s001.zip]

Archive with 1 entries (1 files):
- polymers-3564842-supplementary.pdf
